# Supplementary material for: Comparative Expression Profiling of Snf2 Family Genes During Reproductive Development and Stress Responses in Rice
Source: Front Plant Sci. 2022 May 31;13:910663. doi: 10.3389/fpls.2022.910663 (PMC9194907; doi:10.3389/fpls.2022.910663)
Supplement: Supplementary file 1 [file Table_1.XLSX]

## Sheet: Table S1
Table S1.The microarray data (GSE6893,GSE6901,GSE7951) of Snf2 genes in various tissues
Gene name	YS	YR	YL	ML	SAM	P1	P2	P3	P4	P5	P6	Sti	OV	S1	S2	S3	S4	S5
CHR701	910.4	658.5	1762.1	1542.9	1171	1193.1	827.2	898.5	845.2	806.8	877.4	1204.2	1334.4	937.6	1237.2	1389.4	924	862.1
CHR702	2730.9	2465.4	5446.4	3614.4	5752.5	7121.1	5747.6	5066.6	3359.6	2910.5	2605.5	3116.1	4564.3	3167.3	3047.1	4077.2	5033.4	6960
CHR703	23.3	26.7	63.8	83.2	34.7	50.6	65.1	105.2	60.2	42.9	81	20	16.6	44.3	247.8	177.5	76.5	5.1
CHR704	590	534.8	1421.7	713	838	770.4	621.9	702.2	632	597	735	733.8	882.5	798.8	1015.2	977.7	852	617
CHR705	853.8	639.98	1551.9	969.36	1423.9	1285.98	684.86	875.54	800.9	577.24	668.94	953.7	1111.62	748.5	1003.48	1248.08	1124.78	1038.86
CHR706	3661.8	3609.3	7937.4	4755.2	3061.3	5214.3	3480.4	4444.2	3950.6	2487.6	3210.8	3330.9	4071.6	4189.6	3706	4990.9	4945.8	3737
CHR707	1727.05	1574.45	4091.2	2652.75	3065.65	3554.05	3517.25	2458.05	1693.65	1615.1	1489.5	2088.85	2836.15	1592.25	1707.2	1756.45	1247.2	2311.55
CHR708	566.733	424.7	1124.43	785.233	512.6	544.267	504.033	470.767	458.433	453.633	489.7	789.6	634.633	490.633	601.667	552.733	461.867	467.467
CHR709	710.467	482.8	1486	1187.7	1803.37	1451.5	738.5	954.967	771	695.133	513.167	1098.73	1591.43	663.133	791.733	894.633	705.433	734.8
CHR710	169.233	149.333	193.933	173.267	371.6	217.167	171.333	146.467	190.133	236.367	142.267	264.233	444.533	230.433	286.6	190.367	176.033	171.4
CHR711	424.8	218.9	438.5	258.4	1759.5	1374.4	1192.4	904.4	557.7	470.5	402.7	351.2	1475.7	237.7	225.5	187	249.9	430.5
CHR712	92.3	66.6	56.2	38.7	495	143.3	152.4	138.1	94.6	154.1	57.4	81.4	378.9	33.7	58.1	56.1	12.4	93.3
CHR713	424	335.9	454.3	490.6	371.2	292.9	279.1	231.5	221.6	252.6	218.8	408.2	521.2	319.2	276.5	272.5	387	448.4
CHR714	464.85	490	682.15	642.2	924.95	573.25	363.2	434.9	422.55	448.6	345.8	677.7	827.3	531.25	611.5	537.15	569.95	655.9
CHR715	105.967	109.767	112.267	88.1333	66.3	94.4667	84.5333	70.6333	102.667	72.1667	98.0333	173.2	100.533	118.6	109.833	119.1	111	105.867
CHR717	470.15	334.55	722.85	499.5	863.3	482.55	231.3	296.2	361.9	370.85	314.35	562.5	690.05	563.5	1241.55	2960.05	1552.1	660.2
CHR719	1616.6	950.7	2727.9	2467	2151.9	2047.1	1832.6	1644.1	1192.5	980.7	1059	1126.5	2037.2	1394.5	1699.3	1948.4	2059.4	2257.9
CHR721	799.1	501	1123.9	884.9	1967.7	1747.9	1516.1	1318.6	984.8	1043.2	675.3	913.9	1508.7	710.9	969	958.2	926.4	1211.5
CHR722	122.6	223.5	120.833	108.933	565.3	217.367	242.667	255.267	231.967	195.733	203.633	230.433	164.767	104.567	127.133	249.1	133.333	69.8667
CHR724	142.4	129.4	155.4	186.9	570.6	286.3	254	211.6	171.4	133.5	140.7	345.1	509.3	193.1	137.6	129.8	42.2	167.6
CHR725	891.8	768.85	1604.7	1211.65	1946.25	2033.45	1946.55	1514	1177.3	910.9	923.9	927.3	1558.65	1076.15	1008.15	1177.65	889	955.65
CHR726	124.725	90.3	123.05	92.925	308.225	183.95	187.475	122.5	145.55	169.35	74.75	189.675	260	108.95	90.475	84.55	81.35	101.55
CHR727	1547.3	931.4	3977.5	2311.2	649.3	968.8	769.4	1173.3	868.8	984.3	1116.1	945.5	867.5	1239.2	2269.2	2523.9	3326.6	4385.2
CHR728	3348.4	2693.8	2028.9	2506.6	9071.9	3794.8	4147.4	3326.6	2738.1	3232.4	1832.8	5985.4	7470.5	2363.9	2719	2674.6	2527.3	2872.1
CHR729	1681.95	1772.85	3893.75	2154.8	3453.4	3025.9	2589.05	2347.3	1991.65	1993.4	1382.85	2668.25	2895.95	2285.1	1945.6	2000.05	2408.25	3061.6
CHR730	19.7	37.7	78.2	47.8	74.1	160.9	104.7	134	90.4	46.1	45.2	85.3	677.3	63.1	63.1	19.3	35.2	31.3
CHR731	346.6	261.1	393.85	357.9	1147.9	880.2	871.25	644.2	443.9	331.5	212.9	50.2	45.25	198.55	194.4	209.85	260.6	428.25
CHR732	1636.5	1321.9	3701.3	2467.1	3283.4	2684.2	3081.7	2568.1	1744.1	1579.6	1540.1	2620.8	3393.5	1790.2	2147.4	1901.5	1697.2	1976.9
CHR733	49	55.5	53.4	49.4	164.6	80.6	98.6	52.5	62.5	48.6	27.6	40.1	46.3	55.2	68.5	45.8	71.6	83
CHR735	225.6	112.9	39.6	39.2	1215.2	108.7	113.9	66.1	37.2	66.3	70.9	23.2	175.8	66.2	69.5	21.4	34.7	5.5
CHR739	459.7	231.4	1838.3	947.2	891.4	943.1	706.1	485.6	503.6	369.4	276.1	547.9	1099	362.7	286.6	218	240.5	403.3
CHR740	21.9	23.4	34.8	38.6	29.3	31	41.3	23.4	30.7	52.6	46.4	139.6	166.2	75.1	126.7	107.7	78.6	113.1
CHR742	461.4	426.1	838.1	197.8	1535.3	561.7	393.8	359.8	413.1	467.5	224.2	508.2	643.9	401.4	306.6	261.5	154.3	302.3
CHR743	13.8	29.1	37.6	32.9	31.7	23.9	30.2	20.5	20.6	18.7	32.4	18	15.5	15.7	27.7	15.3	6.6	28.4
CHR745	592.2	416.5	1084.7	704.9	925.2	745.5	878.1	716.1	499.1	375.4	572.5	879.2	1162.6	483.1	553.6	658.1	392.5	456.9
CHR746	606.5	407.8	85.5	105.7	4098.7	951.6	717.1	530	373.5	518.8	287.1	340.4	1825.6	504.9	466.9	244.1	165.4	128.3
	CHR741	CHR737
	CHR720	CHR736

## Sheet: Table S2
Table S2. The primers of Snf2 gene family for qRT-PCR analysis.
Gene	Forward primer(5'-3')	Reverse primer(5'-3')
CHR701	CGGGTGGTGATCAGAGTAAAG	CATAGCTCGTCCAGACCATTC
CHR702	CTGAGGCTTCCTACTGCTAATG	TCTTTCTCTGTGTATCCCTGTAATG
CHR703	GCCTGCTCTTTCCTCATCAA	GAACATTCCCAGGTGCCTATAA
CHR704	CTTCAGGTGGGTGCTCTAAAT	CCCAGGTTGAGTTGATGTTCTA
CHR705	TTGGACAAGCTGTTGGTAAGA	GGAATCCTCGGAGGGATAGATA
CHR706	CTTCATGGCCTTCCTCGATAAC	CTGTCCACTGGCATCTCTAAAC
CHR707	GGGAAATGTGGGTAGGAGTAAT	GGATGGAGCGCTACTTAACA
CHR708	GTGGAGAAGAGGATGCAGATAAC	CAGTCGAACCAGCACCTTATAC
CHR709	GCTGGAGGAGATGGAGATATTG	ATTGGCCGGAGCTGATTT
CHR710	AGACAAGGAAGGAAGACCAATC	TCGTCGAAACAGAGCATCATAG
CHR711	GGCCATCGAGTTCTGCTATTT	GAACCATCCAGACGTTCATAGG
CHR712	GCTGATGAGGGTGAGTTGATAG	GCTACAAGGGTAGAAGACAGAAG
CHR713	ATTGGACCGCTACAGGAATG	GGGCAGAACAGGAGAATAGAAG
CHR714	GAGTCGGAGTTTGAGCCTATTC	ACTGTCTTACCAAGACCCATTTC
CHR715	TTTCCTCCATCAGTGCCATAC	CATCATACACCACCCTCTCATC
CHR717	GGAAGTAGTAACTGGGCATCAG	AGCTATCTCCTCTACCTCATCAA
CHR719	TTTGCGTATGGTTGAGGAGAG	TCTGCACAGCTTTCCCTATTC
CHR720	GGCCTCATCATATGCCTGTT	CTCCCATGTGGCTACCATTATC
CHR721	CTGAAGAATGCCCAAGCAAAG	AGCTCGATAGGGCGAGATAA
CHR722	GCTAAAGCGGAACATCAAGAAC	GCGCCAACATCAACATACAC
CHR724	CCGGTAGCTTGAAGGTGTATTT	CCCAAGGTGCTATAAGTGGTAATC
CHR725	GAGGACCAGGCAATTGATAGAG	GCGATCTTCCACCGTATCTTT
CHR726	GAGGAGGTGAACATGGAAGAAG	CTCGCTGAACCCAGGTATTT
CHR727	GATGAAGCCCACCGGATAAA	GTAGTGGAGTGCCCGTAATG
CHR728	GAGCCATCGGGAAGAAGTTAG	ACGGTCGCATTCCTCATTATAG
CHR729	AGGACATGACGGGTACTTCTA	CACGCTTGAGAGGAGGATTAAG
CHR730	CCACAGCTTCCTAGCCAAATA	GTCAGCTTTGGAGGAGTAGAAG
CHR731	GCGGTGGGAGCGTATTATTT	CACTCAGAGCCCACTTGTATTC
CHR732	GGTGAAGTGGAGGATGAAGATAG	AGTCGTTGGTTCCTGTTCTG
CHR733	GTGGCTGTGGGCTTAATTTG	TTCGACATCTGACGCTGATATAC
CHR735	GGCCTCTACCCTTTCTAAATCG	GGATGAAAGGAAGCCTCAGTAG
CHR736	GGTACTTGGAAGAGGGAGTTTC	GACTTCCAGTTGCTCTGTTCT
CHR737	CTGTGGTGATGGAGATGGAAA	TCTCCCGATTTCTTGGTGTATG
CHR739	AGCTGTTTGCTCCACGATAC	CAAGTGTTGCCACAGGAAATAAA
CHR740	CGTACTTCCCTCCATGGTAAAG	TTCATATCCCGCTGATGTTAGG
CHR741	GACCTCAACTGGCGTTCTTT	CCTCCTCCTCTCTTCCAACTTA
CHR742	AGGAGTTTGGGCTTCCTTAAC	CCCGGAAGAGTTCGAAGAATAG
CHR743	ACTCAGTCCCAAGCAGAAAG	AAGGCAAGGGTGAACATAGAG
CHR745	GAAGCTGGCGATGATGTAGAA	TGAGACACAGACACAGAGAGTA
CHR746	GATACCACCGAGGCGATTAAG	GGTTCCACATTCAGGGAAGAA

## Sheet: Table S3
Table S3. The primers used for subcellular localization analysis.
CHR712-cds-F	ggccgcccccttcaccATGTTACTAAGAGGCAATGG
CHR712-cds-R	cggcgcgcccacccttCGCTACAAGGGTAGAAGACA
CHR715-cds-F	ggccgcccccttcaccATGGATATTATTGACTTGTG
CHR715-cds-R	cggcgcgcccacccttTATTCCGAATAGATATTGGA
CHR720-cds-F	ggccgcccccttcaccATGGCCTCATCCCAACAAGT
CHR720-cds-R	cggcgcgcccacccttAATGCAAGAAATACTAAGCA
CHR726-cds-F	ggccgcccccttcaccATGGGGATCACGGAGGAGCA
CHR726-cds-R	cggcgcgcccacccttGGAGTAGGCACTACCAGGGA
CHR739-cds-F	ggccgcccccttcaccATGAAAGGAGGAAGAAAATC
CHR739-cds-R	cggcgcgcccacccttATGCTGGTTGTCATGTTGCT

## Sheet: Table S4
Table S4.List of cis-regulatory elements and their functions.
Name of cis-element	Function
ERE	Ethylene responsive element
TCA element	Salicylic acid responsive element
DRE/MYC	Dehydration responsive element
CGTCA-motif/TGACG-motif	MeJA responsive element
LTR	Low temperature responsive element
STRE/TC-rich motifs	Stress responsive element
MYB/MBS/CCAAT box	MYB Binding site for drought
ABRE	ABA responsive element
TGA-element/AuxRR core/AuxRE	Auxin responsive element
GARE-motif/TATC-box	Gibberellin responsive element
Box S/WUN motif	Responsive to wound and pathogen elicitation

## Sheet: Table S5
Table S5. The number of cis-acting elements of environmental stress-related and hormone responsive in Snf2 genes.
gene name	Ethylene responsive element	Salicylic acid responsive element	Dehydration responsive element	MeJA responsive element	Low temperature responsive element	Stress responsive element	MYB Binding site for drought	ABA responsive element	Auxin responsive element	Gibberellin responsive element	Responsive to wound and pathogen elicitation
CHR701	0	0	5	0	0	2	2	0	0	2	0
CHR702	1	3	4	7	0	2	10	0	1	1	0
CHR703	1	3	6	4	4	2	5	6	2	0	0
CHR704	0	3	4	7	1	3	6	2	0	1	0
CHR705	2	2	3	3	1	2	11	1	0	0	0
CHR706	1	0	4	3	1	5	1	5	0	0	0
CHR707	0	3	5	6	0	4	9	3	1	0	0
CHR708	0	1	9	6	0	4	6	10	0	1	1
CHR709	1	5	7	2	0	6	10	0	1	5	0
CHR710	1	0	3	4	0	5	4	2	0	3	1
CHR711	1	0	4	5	2	1	10	0	0	2	1
CHR712	0	1	4	2	0	0	7	5	0	0	1
CHR713	1	0	1	6	0	1	7	0	1	0	2
CHR714	1	0	6	8	0	2	2	5	2	2	0
CHR715	0	0	5	5	2	5	11	7	0	0	0
CHR717	0	1	2	0	0	4	7	0	0	0	0
CHR719	2	0	5	3	1	1	4	4	0	2	0
CHR720	0	0	1	0	0	1	12	10	0	0	1
CHR721	2	0	3	2	0	2	7	0	1	0	0
CHR722	0	1	8	4	0	1	6	5	2	2	0
CHR724	4	1	5	7	0	4	11	1	0	1	2
CHR725	1	1	3	1	1	15	10	4	0	1	0
CHR726	0	1	8	3	0	6	2	0	0	3	0
CHR727	0	0	6	3	3	1	4	2	1	0	0
CHR728	0	1	1	5	2	2	8	7	1	0	0
CHR729	0	2	5	5	3	13	7	7	1	2	0
CHR730	0	0	2	4	0	2	3	1	0	1	0
CHR731	1	1	8	3	0	9	5	0	1	0	1
CHR732	1	0	3	3	2	4	4	2	0	0	0
CHR733	0	0	3	9	2	10	10	5	0	0	0
CHR735	0	2	11	0	0	2	7	4	2	1	0
CHR736	0	1	4	1	0	8	15	0	0	1	0
CHR737	0	1	9	2	1	9	11	1	1	1	0
CHR739	0	0	4	2	0	0	7	4	0	3	0
CHR740	0	6	2	7	1	12	4	6	0	0	0
CHR741	0	0	5	10	0	9	9	6	1	0	1
CHR742	0	2	5	8	0	2	7	1	0	2	0
CHR743	0	1	6	6	0	6	3	2	1	2	0
CHR745	0	0	5	4	0	7	5	3	0	0	0
CHR746	3	1	5	0	0	7	4	0	0	0	0

## Sheet: Table S6
Table S6. List of Snf2 genes and their expression patterns under M. oryzae infection
Gene name	Locus number	Time point (hpi)	Fold than unstress	Regulation (up/down)
CHR701	LOC_Os02g06592	-	-	-
CHR702	LOC_Os06g08480	12	3.0	up
CHR703	LOC_Os01g65850	-	-	down
CHR704	LOC_Os01g01312	12	6.9	up
CHR705	LOC_Os07g46590	12	3.0	up
CHR706	LOC_Os01g57110	12	2.4	up
CHR707	LOC_Os02g02290	12	12.6	up
CHR708	LOC_Os01g72310	-	-	down
CHR709	LOC_Os02g46450	-	-	down
CHR710	LOC_Os02g32570	-	-	-
CHR711	LOC_Os03g01200	-	-	down
CHR712	LOC_Os04g59620	-	-	down
CHR713	LOC_Os05g15890	-	-	down
CHR714	LOC_Os04g47830	12	2.2	up
CHR715	LOC_Os04g53720	12	3.2	up
CHR717	LOC_Os10g31970	12	3.7	up
CHR719	LOC_Os05g05230	-	-	-
CHR720	LOC_Os06g14406	24	2.0	up
CHR721	LOC_Os07g44210	12	2.9	up
CHR722	LOC_Os07g49210	-	-	down
CHR724	LOC_Os07g44800	-	-	down
CHR725	LOC_Os08g08220	12	4.0	up
CHR726	LOC_Os07g40730	-	-	-
CHR727	LOC_Os05g05780	12	2.2	up
CHR728	LOC_Os01g27040	-	-	-
CHR729	LOC_Os07g31450	12	3.1	up
CHR730	LOC_Os03g06920	12	9.3	up
CHR731	LOC_Os07g32730	12	3.7	up
CHR732	LOC_Os03g22900	12	2.5	up
CHR733	LOC_Os02g52510	-	-	-
CHR735	LOC_Os04g09800	-	-	down
CHR736	LOC_Os07g25390	12	2.0	up
CHR737	LOC_Os06g14440	12	3.7	up
CHR739	LOC_Os07g48270	12	2.8	up
CHR740	LOC_Os02g43460	-	-	-
CHR741	LOC_Os03g51230	12	2.3	up
CHR742	LOC_Os05g32610	-	-	down
CHR743	LOC_Os08g14610	-	-	down
CHR745	LOC_Os01g44990	12	4.6	up
CHR746	LOC_Os09g27060	-	-	down
		hpi: hours post inoculation

## Sheet: Table S7
Table S7. List of Snf2 genes and their expression patterns under salt and drought treatments
Gene name	Regulation (up/down)	NaCl (Fold)			Regulation (up/down)	Drought
		3h	12h	24h		3h	12h	24h
CHR701	-	(0.93)	(0.88)	(1.33)	-	(0.71)	(1.87)*	(1.43)
CHR702	up	Ⅰ(4.8)*	(5.6)**	(7.4)**	up	Ⅰ(9.33)*	(26.9)**	(17.7)**
CHR703	down	(0.07)*	(0.09)*	(0.4)	-	(0.25)	(0.38)	(1.08)
CHR704	up	(1.0)	(0.81)	Ⅲ(2.1)*	up	(1.12)	Ⅱ(2.4)*	(1.95)*
CHR705	up	Ⅰ(4.2)**	(5.5)**	(9.7)**	up	Ⅰ(5.2)*	(9.6)**	(7.8)**
CHR706	up	Ⅰ(5.1)**	(21.1)**	(17.7)**	up	Ⅰ(9.2)**	(11.5)**	(14.0)**
CHR707	down	(0.48)*	(0.54)*	(0.09)**	-	(0.43)	(1.28)	(1.09)
CHR708	down	(0.10)**	(0.26)**	(0.05)**	-	(0.93)	(0.96)	(0.42)
CHR709	up	(0.77)	(1.37)	Ⅲ(2.1)*	up	(1.90)*	Ⅱ(4.0)*	(4.1)*
CHR710	up	Ⅰ(9.5)**	(7.37)**	(3.38)**	up	Ⅰ(5.4)*	(10.6)**	(7.6)**
CHR711	-	(0.34)*	(0.80)	(1.35)	-	(0.69)	(1.99)	(0.84)
CHR712	down	(0.99)	(0.38)*	(0.54)*	down	(0.34)*	(0.39)*	(0.54)
CHR713	-	(1.84)*	(1.30)	(1.97)*	up	(0.64)	(1.41)	Ⅲ(2.2)*
CHR714	up	Ⅰ(7.3)**	(18.1)**	(21.8)**	up	Ⅰ(24.9)**	(37.2)**	(39.5)**
CHR715	up	(0.87)	Ⅱ(3.3)*	(7.2)**	up	(0.71)	Ⅱ(6.2)**	(5.7)**
CHR717	up	(0.71)	Ⅱ(2.8)*	(2.7)*	up	(1.91)	Ⅱ(3.3)*	(2.8)*
CHR719	up	(0.44)	(1.49)	Ⅲ(2.1)*	up	(0.97)	Ⅱ(2.2)*	(1.84)
CHR720	-	(0.81)	(1.66)	(1.48)	up	(0.90)	Ⅱ(2.5)*	(2.36)*
CHR721	up	Ⅰ(8.3)**	(22.5)**	(6.57)**	up	Ⅰ(9.1)**	(18.9)**	(14.9)**
CHR722	-	(0.19)**	(0.96)	(1.22)	-	(0.61)	(1.36)	(1.38)
CHR724	down	(0.17)**	(0.04)**	(0.11)**	-	(0.29)	(0.63)	(1.64)
CHR725	up	Ⅰ(4.0)*	(3.28)*	(6.14)*	up	(1.09)	Ⅱ(2.6)*	(1.47)
CHR726	up	Ⅰ(3.8)*	(9.4)**	(4.2)*	up	(5.3)*	(6.29)**	(7.0)**
CHR727	up	(0.29)*	Ⅱ(4.2)*	(5.7)*	up	(1.17)	Ⅱ(2.3)*	(2.0)*
CHR728	-	(0.43)	(0.93)	(0.71)	up	(1.07)	Ⅱ(2.2)*	(1.56)
CHR729	up	(1.27)	Ⅱ(2.6)*	(2.3)*	up	Ⅰ(2.2)*	(4.07)*	(4.3)*
CHR730	up	Ⅰ(4.5)*	(2.5)*	(6.2)**	down	(0.23)*	(0.45)	(0.50)
CHR731	up	Ⅰ(17.3)**	(16.7)**	(21.4)**	up	(1.47)	Ⅱ(2.3)*	(2.0)*
CHR732	up	Ⅰ(2.2)*	(1.67)	(2.9)*	up	Ⅰ(4.3)*	(11.6)*	(9.29)*
CHR733	down	(0.36)	(0.21)*	(0.53)	down	(0.09)**	(0.32)	(0.35)
CHR735	down	(0.05)**	(0.05)**	(0.20)*	down	(0.10)**	(0.33)	(0.90)
CHR736	up	(0.95)	Ⅱ(2.4)*	(3.1)*	up	(1.28)	Ⅱ(2.3)*	(3.1)*
CHR737	up	Ⅰ(5.5)*	(12.0)**	(13.1)**	up	Ⅰ(2.5)*	(3.91)*	(4.5)*
CHR739	up	Ⅰ(3.4)*	(3.4)*	(4.8)*	-	(0.86)	(1.39)	(1.55)
CHR740	down	(0.04)**	(0.21)*	(0.15)*	down	(0.07)**	(0.16)**	(0.64)
CHR741	down	(0.04)**	(0.04)**	(0.16)*	down	(0.17)**	(0.26)*	(0.83)
CHR742	up	(1.57)	(1.9)	Ⅲ(4.4)*	-	(0.23)*	(0.34)	(1.07)
CHR743	down	(0.15)**	(0.19)**	(0.37)	-	(0.27)*	(0.66)	(1.31)
CHR745	-	(0.46)	(0.33)	(1.25)	down	(0.08)**	(0.43)	(0.40)
CHR746	down	(0.07)**	(0.21)*	(0.43)	-	(0.28)*	(0.42)	(1.09)
Ⅰ: 3 hr response		Ⅱ: 12 hr response		Ⅲ: 24 hr response
*p<0.05, **p<0.01 compared with unstressed samples using Student’s t-test.

## Sheet: Table S8
Table S8. The primers used for genotyping analysis.
Name	Sequence
2C-10296-Lp	GGATATTGCACAGTTGCACC
2C-10296-Rp	TGCCTGCTATGCATAGCTTG
LB	GGTGAATGGCATCGTTTGAA
P1	CCTCCTCCCGAATCCTCATG
P2	ATCCACGGACTTGCTAAGCT
P3	GGTGCTCGGTTGACAGAGTT
P4	TCGACGTTTGGGAGGTAGTT
